# Supplementary material for: Discovery of TNG462: A Highly Potent and Selective MTA-Cooperative PRMT5 Inhibitor to Target Cancers with MTAP Deletion
Source: J Med Chem. 2025 Mar 4;68(5):5097–119. doi: 10.1021/acs.jmedchem.4c03067 (PMC11912494; doi:10.1021/acs.jmedchem.4c03067)
Supplement: Supplementary file 2 — jm4c03067_si_002.csv [file jm4c03067_si_002.csv]

Compound number	SMILES	PRMT5 biochemical IC50 + MTA, μM	PRMT5 biochemical IC50 + SAM, μM	SDMA IC50 HAP1, MTAP null, nM	Viability GI50, MTAP null, nM	Viability Selectivity
1	O=C(N1[C@@H](C2=CC=C(SC=N3)C3=C2)CC[C@H](C)C1)C(NC4=CN=C(N)C=C4)=O			73	1000	1.5
2	O=C(N1[C@@H](C2=CC=C(SC=N3)C3=C2)CC[C@H](C)C1)C(NC4=CN=C(N)C(CC)=C4)=O			9	82	43
3	O=C(N1[C@@H](C2=CC=C(SC=N3)C3=C2)CC[C@H](C)C1)C(NC4=CN=C(N)C(C5CC5)=C4)=O			5	62	62
4	O=C(N1[C@@H](C2=CC=C(SC=N3)C3=C2)CC[C@H](C)C1)C(NC4=CN=C(N)C(C5COC5)=C4)=O			6	53	50
5	O=C(N1[C@@H](C2=CC=C(SC=N3)C3=C2)CC[C@H](C)C1)C(NC4=CN=C(N)C(C5CCOC5)=C4)=O			65	410	18
6	O=C(N1[C@@H](C2=CC=C(SC=N3)C3=C2)CC[C@H](C)C1)C(NC4=CN=C(N)C(C(F)(F)F)=C4)=O			28	1100	18
7	O=C(N1[C@@H](C2=CC=C(SC=N3)C3=C2)CC[C@H](C)C1)C(NC4=CN=C(N)C(C5(C)CC5)=C4)=O			440	5500	> 4
8	O=C(N1[C@@H](C2=CC=C(SC=N3)C3=C2)CC[C@H](C)C1)C(NC4=CN=C(N)C(C(C)(C)C)=C4)=O			110	1800	7
9	O=C(N1[C@@H](C2=CC=C(SC=N3)C3=C2)CC[C@H](C)C1)C(NC4=CN=CC5=C4C=NN5)=O			30	430	17
10	O=C(N1[C@@H](C2=CC=C(SC=N3)C3=C2)CC[C@H](C)C1)C(NC4=CN=CC5=C4NN=C5)=O			9	210	28
11	O=C(N1[C@@H](C2=CC=C(SC=N3)C3=C2)CC[C@H](C)C1)C(NC4=CN=CC5=C4NC=C5)=O			150	2300	9
12	O=C(N1[C@@H](C2=CC=C(SC=N3)C3=C2)CC[C@H](C)C1)C(NC4=CN=C(C)C5=C4NN=C5)=O			16	77	36
13	O=C(N1[C@@H](C2=CC=C(SC=N3)C3=C2)CC[C@H](C)C1)C(NC4=CN=C(N)C5=C4C=NN5)=O			4	39	3
14	O=C(N1[C@@H](C2=CC=C(SC=N3)C3=C2)CC[C@H](C)C1)C(NC4=CN=C(N)C5=C4NN=C5)=O			0.9	5	35
15	O=C(N1[C@@H](C2=CC=C(SC=N3)C3=C2)CC[C@H](C)C1)C(NC4=CN=C(N)C5=C4C=NN5C)=O			2	15	39
16	O=C(N1[C@@H](C2=CC=C(SC=N3)C3=C2)CC[C@H](C)C1)C(NC4=CN=C(N)C5=C4N(C)N=C5)=O			230	1600	9
17	O=C(N1[C@@H](C2=CC=C(SC=N3)C3=C2)CC[C@H](C)C1)C(NC4=CN=C(N)C5=C4COC5)=O			4	35	46
18	O=C(N1[C@@H](C2=CC=C(SC=N3)C3=C2)CC[C@H](C)C1)C(NC4=CN=C(N)C5=C4CO[C@H]5C)=O			5	42	58
19	O=C(N1[C@@H](C2=CC=C(SC=N3)C3=C2)CC[C@H](C)C1)C(NC4=CN=C(N)C5=C4CO[C@@H]5C)=O			63	1500	13
20	O=C(N1[C@@H](C2=CC=C(SC=N3)C3=C2)CC[C@H](C)C1)C(NC4=CN=C(N)C5=C4C=NC=C5)=O			20	410	11
21	O=C(N1[C@@H](C2=CC=C(F)C=C2)CC[C@H](C)C1)C(NC3=CN=C(N)C(C)=C3)=O			30	450	10
22	O=C(N1[C@@H](C2=CC=C(F)C=C2)CO[C@H](C)C1)C(NC3=CN=C(N)C(C)=C3)=O			97	3600	4
23	O=C(N1[C@@H](C2=CC=C(F)C=C2)CN[C@H](C)C1)C(NC3=CN=C(N)C(C)=C3)=O			610	5800	3
24	O=C(N1[C@@H](C2=CC=C(F)C=C2)CN(C)[C@H](C)C1)C(NC3=CN=C(N)C(C)=C3)=O			25	1600	5
25	O=C(N1[C@@H](C2=CC=C(F)C=C2)CN(CC)[C@H](C)C1)C(NC3=CN=C(N)C(C)=C3)=O			47	1400	6
26	O=C(N1[C@@H](C2=CC=C(F)C=C2)CN(C(C)=O)[C@H](C)C1)C(NC3=CN=C(N)C(C)=C3)=O			39	860	9
27	O=C(N1[C@@H](C2=CC=C(F)C=C2)CN(C(C)C)[C@H](C)C1)C(NC3=CN=C(N)C(C)=C3)=O			25	880	7
28	O=C(N1[C@@H](C2=CC=C(F)C=C2)CN(C(CC)=O)[C@H](C)C1)C(NC3=CN=C(N)C(C)=C3)=O			14	270	13
29	O=C(N1[C@@H](C2=CC=C(F)C=C2)CN(C(C3CC3)=O)[C@H](C)C1)C(NC4=CN=C(N)C(C)=C4)=O			35	340	20
30	O=C(N1[C@@H](C2=CC=C(F)C=C2)CN(C(C(C)C)=O)[C@H](C)C1)C(NC3=CN=C(N)C(C)=C3)=O			5	110	15
31	O=C(N1[C@@H](C2=CC=C(F)C=C2)CN(C(C3(CC3)C)=O)[C@H](C)C1)C(NC4=CN=C(N)C(C)=C4)=O			5	32	13
32	O=C(N1[C@@H](C2=CC=C(F)C=C2)CN(C(C(C)(C)C)=O)[C@H](C)C1)C(NC3=CN=C(N)C(C)=C3)=O			3	23	11
33	O=C(N1[C@@H](C2=CC=C(F)C=C2)CN(C(C3(CC3)C(F)(F)F)=O)[C@H](C)C1)C(NC4=CN=C(N)C(C)=C4)=O			5	59	14
34	O=C(N1[C@@H](C2=CC=CC=C2)CN(C(C)C)[C@H](C)C1)C(NC3=CN=C(N)C4=C3NN=C4)=O			3	26	61
35	O=C(N1[C@@H](C2=CC=CC=C2)CN(C(C(C)C)=O)[C@H](C)C1)C(NC3=CN=C(N)C4=C3NN=C4)=O			2	15	31
36	O=C(N1[C@@H](C2=CC=CC=C2)CN(C(C3(CC3)C)=O)[C@H](C)C1)C(NC4=CN=C(N)C5=C4NN=C5)=O			2	9	16
37	O=C(N1[C@@H](C2=CC=CC=C2)CN(C(C(C)(C)C)=O)[C@H](C)C1)C(NC3=CN=C(N)C4=C3NN=C4)=O			1	5	10
38	O=C(N1[C@@H](C2=CC=CC=C2)CN(C(C3(CC3)C(F)(F)F)=O)[C@H](C)C1)C(NC4=CN=C(N)C5=C4NN=C5)=O			2	7	23
39	O=C(N1[C@@H](C2=CC=C(SC=N3)C3=C2)CN(C(C(C)C)=O)[C@H](C)C1)C(NC4=CN=C(N)C5=C4NN=C5)=O			16	60	28
40	O=C(N1[C@@H](C2=CC=C(SC=N3)C3=C2)CN(C(C4(CC4)C)=O)[C@H](C)C1)C(NC5=CN=C(N)C6=C5NN=C6)=O			15	70	14
41	O=C(N1[C@@H](C2=CC=C(SC=N3)C3=C2)CN(C(C4(CC4)C(F)(F)F)=O)[C@H](C)C1)C(NC5=CN=C(N)C6=C5NN=C6)=O			6	28	20
42	O=C(N1[C@@H](C2=CC=CC=C2)CN(C(C)=O)[C@H](C)C1)C(NC3=CN=C(N)C4=C3C=NN4C)=O			11	89	75
43	O=C(N1[C@@H](C2=CC=CC=C2)CN(C(C(C)C)=O)[C@H](C)C1)C(NC3=CN=C(N)C4=C3C=NN4C)=O			9	38	43
44	O=C(N1[C@@H](C2=CC=CC=C2)CN(C(C3(CC3)C(F)(F)F)=O)[C@H](C)C1)C(NC4=CN=C(N)C5=C4C=NN5C)=O			3	19	25
45	O=C(N1[C@@H](C2=CC=CC=C2)CN(C(C(C)C)=O)[C@H](C)C1)C(NC3=CN=C(N)C4=C3COC4C)=O			13	51	29
46	O=C(N1[C@@H](C2=CC=CC=C2)CN(C(C3(CC3)C(F)(F)F)=O)[C@H](C)C1)C(NC4=CN=C(N)C(C5CC5)=C4)=O			5	23	29
47	O=C(N1[C@@H](C2=CC=C(SC=N3)C3=C2)CN(C(C4(CC4)C(F)(F)F)=O)[C@H](C)C1)C(NC5=CN=C(N)C(C6CC6)=C5)=O			3	17	30
48	O=C(N1[C@@H](C2=CC=C(F)C=C2)CN(C(C3(C)CC3)=O)[C@H](C)C1)C(NC4=CN=C(OC)C(C(N)=O)=C4)=O			8	100	87
49	O=C(N1[C@@H](C2=CC=C(SC(CN(C)C)=N3)C3=C2)CC[C@H](C)C1)C(NC4=CN=C(N)C(C)=C4)=O			12	31	11
50	O=C(N1[C@@H](C2=CC=C(SC(CCN(C)C)=N3)C3=C2)CC[C@H](C)C1)C(NC4=CN=C(N)C(C)=C4)=O			10	18	7
51	O=C(N1[C@@H](C2=CC=C(SC(C3CCN(C)CC3)=N4)C4=C2)CC[C@H](C)C1)C(NC5=CN=C(N)C(C)=C5)=O			1	7	8
52	O=C(N1[C@@H](C2=CC=C(SC(N3CCN(C)CC3)=N4)C4=C2)CC[C@H](C)C1)C(NC5=CN=C(N)C(C)=C5)=O			4	27	10
53	O=C(N1[C@@H](C2=CC=C(SC(C3CCN(C)C(C3)=O)=N4)C4=C2)CC[C@H](C)C1)C(NC5=CN=C(N)C(C)=C5)=O			4	82	17
54	O=C(N1[C@@H](C2=CC=C(SC(C3CCOCC3)=N4)C4=C2)CC[C@H](C)C1)C(NC5=CN=C(N)C(C)=C5)=O			9	69	16
55	O=C(N1[C@@H](C2=CC=C(SC(C3=CC=NC=C3)=N4)C4=C2)CC[C@H](C)C1)C(NC5=CN=C(N)C(C)=C5)=O			7	65	9
56	O=C(N1[C@@H](C2=CC=C(SC(C3CCN(C)CC3)=N4)C4=C2)CC[C@H](C)C1)C(NC5=CN=C(N)C(C6CC6)=C5)=O			1	3	22
57	O=C(N1[C@@H](C2=CC=C(SC(C3CCN(C)CC3)=N4)C4=C2)CC[C@H](C)C1)C(NC5=CN=C(N)C(C6COC6)=C5)=O			2	7	24
58	O=C(N1[C@@H](C2=CC=C(SC(C3CCN(C)CC3)=N4)C4=C2)CC[C@H](C)C1)C(NC5=CN=C(OC)C(C(N)=O)=C5)=O			2	8	54
59	O=C(N1[C@@H](C2=CC=C(SC(C3CCN(C)CC3)=N4)C4=C2)CC[C@H](C)C1)C(NC5=CN=C(N)C6=C5COC6)=O			0.7	5	9
60	O=C(N1[C@@H](C2=CC=C(SC(C3CCN(C)CC3)=N4)C4=C2)CC[C@H](C)C1)C(NC5=CN=C(N)C6=C5NN=C6)=O			1	2	6
61	O=C(N1[C@@H](C2=CC=C(SC(C3CCN(C)CC3)=N4)C4=C2)CC[C@H](C)C1)C(NC5=CN=C(N)C6=C5C=NN6C)=O			1	4	8
62	O=C(N1[C@@H](C2=CC=C(SC(C3CCN(C)CC3)=N4)C4=C2)CC[C@H](C)C1)C(NC5=CN=CC6=C5NN=C6)=O			1	15	19
TNG908	O=C(N1[C@@H](C2=CC=C(SC=N3)C3=C2)CC[C@H](C)C1)C(NC4=CN=C(N)C(C)=C4)=O			9	100	14
TNG462	O=C(N1[C@@H](C2=CC=C(SC(C3CCN(C)CC3)=N4)C4=C2)CC[C@H](C)C1)C(NC5=CN=C(N)C(CC)=C5)=O			0.8	4	30
